# Supplementary material for: 1,10-phenanthroline inhibits sumoylation and reveals that yeast SUMO modifications are highly transient
Source: EMBO Rep. 2024 Jan 5;25(1):68–81. doi: 10.1038/s44319-023-00010-8 (PMC10897377; doi:10.1038/s44319-023-00010-8)
Supplement: Supplementary file 3 — Source Data Fig. 1 [file 44319_2023_10_MOESM3_ESM.zip]

Archive with 5 entries (5 files):
- Figure 1/1A.tif
- Figure 1/1B.tif
- Figure 1/1C.tif
- Figure 1/1D.tif
- Figure 1/1E.xlsx
