# Supplementary material for: 1,10-phenanthroline inhibits sumoylation and reveals that yeast SUMO modifications are highly transient
Source: EMBO Rep. 2024 Jan 5;25(1):68–81. doi: 10.1038/s44319-023-00010-8 (PMC10897377; doi:10.1038/s44319-023-00010-8)
Supplement: Supplementary file 3 — Source Data Fig. 1 [file 44319_2023_10_MOESM3_ESM.zip › Figure 1/1E.xlsx]

## Sheet: Raw data
				Normalized	Average	Standard deviation
		Min 1,10-p
	RPL25 intron	0	6.18872e-05	1	1	4.65771e-07
		0	6.86681e-05	1
		0	6.6329e-05	1
		1	3.11588e-05	0.503478	0.54173	0.0374603
		1	3.7312e-05	0.543368
		1	3.8361e-05	0.578344
		3	2.9478e-05	0.476319	0.418096	0.0645476
		3	2.9478e-05	0.429283
		3	2.3128e-05	0.348686
		10	2.24956e-05	0.363493	0.346787	0.0227661
		10	2.44467e-05	0.356013
		10	2.12821e-05	0.320857
		30	2.15792e-05	0.348686	0.331626	0.014943
		30	2.23402e-05	0.325336
		30	2.12821e-05	0.320857
	RPL27b intron	0	7.4624e-05	1	1	5.8966e-07
		0	7.7793e-05	1
		0	7.72557e-05	0.999999
		1	3.999e-05	0.535887	0.59115	0.0601376
		1	4.53041e-05	0.582367
		1	5.06176e-05	0.655196
		3	3.38614e-05	0.45376	0.41684	0.0388501
		3	3.27079e-05	0.420448
		3	2.90722e-05	0.376311
		10	2.65671e-05	0.356013	0.370672	0.0212326
		10	3.07298e-05	0.395021
		10	2.78879e-05	0.360982
		30	2.2652e-05	0.303549	0.320352	0.0149479
		30	2.58406e-05	0.332171
		30	2.5134e-05	0.325335
		Min thiolutin
	RPL25 intron	0	6.81938e-05	1	1	3.60201e-07
		0	7.99801e-05	1
		0	6.86681e-05	1
		1	4.9576e-05	0.726986	0.748551	0.0508614
		1	5.69478e-05	0.712025
		1	5.53906e-05	0.806642
		3	3.70543e-05	0.543367	0.499819	0.0386132
		3	3.75715e-05	0.469761
		3	3.33952e-05	0.486328
		10	#N/A		0.0582137	0.0048449
		10	4.38194e-06	0.0547878
		10	4.23267e-06	0.0616396
		30	9.07293e-06	0.133046	0.178401	0.0641417
		30	#N/A
		30	1.53649e-05	0.223756
	RPL27b intron	0	7.4624e-05	1	1	4.01625e-07
		0	8.51284e-05	1
		0	7.0111e-05	1
		1	5.38759e-05	0.721965	0.749259	0.0651254
		1	5.97791e-05	0.702222
		1	5.77428e-05	0.823591
		3	3.6041e-05	0.482968	0.449279	0.031542
		3	3.57921e-05	0.420448
		3	3.11588e-05	0.444421
		10	5.10379e-06	0.0683934	0.0744953	0.0109805
		10	5.782e-06	0.0679209
		10	6.11168e-06	0.0871715
		30	1.22234e-05	0.163799	0.18951	0.0692552
		30	1.16444e-05	0.136787
		30	1.87858e-05	0.267943

## Sheet: Fig. 1E
Quantitative data for graphs shown in Fig. 1E
		1,10-phen-treated		Thiolutin-treated
	Treatment (min)	RPL25 intron	RPL27b intron	RPL25 intron	RPL27b intron		Sumoylation level
Average relative RT-PCR signal	0	1	1	1	1		1
	1	0.54173	0.59115	0.748551	0.749259		0.0629211
	3	0.418096	0.41684	0.499819	0.449279		0.0285158
	10	0.346787	0.370672	0.0582	0.0744953		0.0125858
	30	0.331626	0.320352	0.1784	0.18951		0.00664373
Standard deviation	0	4.65771e-07	5.8966e-07	3.60201e-07	4.01625e-07
	1	0.0374603	0.0601376	0.0508614	0.0651254
	3	0.0645476	0.0388501	0.0386132	0.031542
	10	0.0227661	0.0212326	0.0048449	0.0109805
	30	0.014943	0.0149479	0.0641417	0.0692552
