# Supplementary material for: 1,10-phenanthroline inhibits sumoylation and reveals that yeast SUMO modifications are highly transient
Source: EMBO Rep. 2024 Jan 5;25(1):68–81. doi: 10.1038/s44319-023-00010-8 (PMC10897377; doi:10.1038/s44319-023-00010-8)
Supplement: Supplementary file 5 — Source Data Fig. 3 [file 44319_2023_10_MOESM5_ESM.zip › Figure 3/3F.xlsx]

## Sheet: Raw.data
		W303a:DMSO				W303a:1,10-p				ulp1-mt:DMSO				ulp1-mt:1,10-p
Rep		1	2	3		1	2	3		1	2	3		1	2	3
0		0.1087	0.1143	0.1195		0.1086	0.111	0.1128		0.09802	0.09762	0.1004		0.09802	0.09872	0.09582
0.25		0.1005	0.09622	0.1202		0.1082	0.1048	0.1083		0.1051	0.1052	0.1097		0.1088	0.1078	0.1053
0.5		0.1164	0.1164	0.1228		0.119	0.1169	0.1187		0.1053	0.1013	0.1116		0.1124	0.111	0.1084
0.75		0.1307	0.1284	0.1311		0.128	0.1247	0.1255		0.1117	0.1044	0.1076		0.1187	0.1168	0.1125
1		0.1452	0.1394	0.1423		0.1436	0.1383	0.1388		0.1171	0.1122	0.116		0.1236	0.1228	0.1195
1.25		0.1615	0.1556	0.1645		0.1602	0.155	0.1565		0.1259	0.1168	0.1239		0.13	0.1299	0.1256
1.5		0.1817	0.1746	0.1798		0.1789	0.1729	0.1746		0.1311	0.1244	0.1309		0.1374	0.1381	0.1299
1.75		0.2051	0.1945	0.2045		0.2003	0.1929	0.1962		0.1419	0.1338	0.1411		0.1491	0.1474	0.1404
2		0.23	0.2191	0.2265		0.2217	0.2147	0.2206		0.154	0.1484	0.1554		0.1641	0.1616	0.1529
2.25		0.2588	0.2439	0.2528		0.2473	0.2403	0.244		0.1702	0.1642	0.1718		0.1813	0.1792	0.1694
2.5		0.2895	0.2714	0.2844		0.2756	0.2671	0.2693		0.1871	0.1816	0.1907		0.2002	0.1988	0.1876
2.75		0.3245	0.3013	0.3162		0.3054	0.2996	0.3017		0.2056	0.2001	0.2103		0.2187	0.2177	0.2058
3		0.3615	0.3396	0.351		0.3452	0.3329	0.3367		0.2286	0.2216	0.2327		0.2415	0.2402	0.2299
3.25		0.4027	0.3788	0.3926		0.3839	0.3709	0.3731		0.2535	0.2471	0.2576		0.2669	0.2656	0.2544
3.5		0.4466	0.4218	0.4376		0.4261	0.4129	0.4156		0.2808	0.2726	0.2849		0.2944	0.2922	0.2798
3.75		0.4938	0.4696	0.4838		0.473	0.4586	0.4603		0.3091	0.3017	0.3152		0.324	0.3209	0.3081
4		0.5428	0.5171	0.5317		0.5202	0.5051	0.5088		0.3394	0.331	0.346		0.3554	0.3528	0.3388
4.25		0.5916	0.5668	0.5805		0.5686	0.5532	0.5562		0.3726	0.3636	0.3782		0.3898	0.3859	0.371
4.5		0.6382	0.614	0.6267		0.6139	0.6005	0.6035		0.4079	0.3995	0.4138		0.4265	0.4219	0.4057
4.75		0.6771	0.6543	0.6673		0.6557	0.6425	0.6473		0.4455	0.4366	0.452		0.4644	0.4585	0.4423
5		0.7104	0.6889	0.7008		0.6919	0.6786	0.6839		0.4839	0.4748	0.4898		0.503	0.4976	0.4804
5.25		0.7373	0.7172	0.7304		0.722	0.7084	0.7144		0.5242	0.5141	0.5305		0.5451	0.5376	0.5199
5.5		0.7494	0.7709	0.7367		0.7612	0.7717	0.7702		0.612	0.5896	0.5795		0.5838	0.5809	0.5718
5.75		0.7466	0.7653	0.7287		0.7729	0.7806	0.7838		0.6303	0.608	0.5947		0.5962	0.5948	0.5902
6		0.7607	0.7774	0.7451		0.7859	0.7932	0.7965		0.6653	0.6439	0.6294		0.6149	0.6129	0.6087
6.25		0.7751	0.7856	0.7591		0.7927	0.8004	0.8058		0.698	0.6799	0.6657		0.6267	0.624	0.6203
6.5		0.7977	0.7957	0.7772		0.7938	0.802	0.8068		0.7297	0.7147	0.6994		0.6319	0.6285	0.6258
6.75		0.8156	0.808	0.793		0.7912	0.801	0.8051		0.7545	0.7405	0.7249		0.6331	0.6294	0.6275
7		0.8304	0.8212	0.8097		0.7872	0.7968	0.8		0.7761	0.7609	0.7471		0.6339	0.6295	0.628
7.25		0.8419	0.8334	0.8229		0.7811	0.7917	0.7945		0.7915	0.7779	0.766		0.6321	0.6278	0.6257
7.5		0.8524	0.8431	0.8346		0.776	0.7867	0.7879		0.8064	0.7943	0.781		0.6293	0.6249	0.6237
7.75		0.8623	0.8514	0.8449		0.77	0.7818	0.7826		0.8192	0.8066	0.7947		0.6269	0.6227	0.6213
8		0.87	0.8593	0.8545		0.7664	0.7781	0.7788		0.8302	0.8183	0.8063		0.624	0.6201	0.619
8.25		0.8768	0.8671	0.8635		0.763	0.775	0.776		0.8391	0.8281	0.8179		0.6229	0.6186	0.6175
8.5		0.8841	0.8734	0.8714		0.7601	0.7729	0.7729		0.8479	0.8365	0.8267		0.6215	0.6177	0.6165
8.75		0.8897	0.8797	0.8787		0.758	0.7712	0.7712		0.856	0.8448	0.8356		0.6206	0.6166	0.6155
9		0.8953	0.8858	0.8853		0.7569	0.7706	0.7696		0.8637	0.8526	0.8449		0.6193	0.6154	0.6143
9.25		0.9	0.8911	0.8904		0.7554	0.7691	0.7682		0.8704	0.8586	0.8515		0.6177	0.6144	0.613
9.5		0.9045	0.8955	0.8959		0.755	0.7685	0.7673		0.876	0.8653	0.8581		0.6172	0.6127	0.6115
9.75		0.9093	0.9005	0.9005		0.7539	0.7686	0.7667		0.8823	0.872	0.8648		0.6156	0.6123	0.6103
10		0.9146	0.9049	0.9062		0.7537	0.7686	0.766		0.8864	0.8773	0.8709		0.6147	0.6106	0.6089
10.25		0.9198	0.909	0.9103		0.7536	0.7685	0.7664		0.8913	0.8822	0.8761		0.6131	0.6098	0.6081
10.5		0.9235	0.913	0.9146		0.7532	0.7688	0.7656		0.8954	0.886	0.8804		0.6121	0.6087	0.607
10.75		0.9281	0.9175	0.919		0.7538	0.7687	0.7656		0.8995	0.8917	0.8854		0.6113	0.6078	0.6065
11		0.9324	0.9206	0.9227		0.7536	0.769	0.7656		0.9038	0.8953	0.8897		0.6105	0.6073	0.6059
11.25		0.9359	0.9241	0.9265		0.7533	0.7696	0.7658		0.9068	0.8993	0.8932		0.6098	0.606	0.6045
11.5		0.9385	0.9276	0.9293		0.7538	0.7694	0.7653		0.9098	0.903	0.8966		0.6089	0.6047	0.604
11.75		0.94	0.931	0.9326		0.7535	0.7696	0.7662		0.9141	0.906	0.9002		0.6077	0.6041	0.6037
12		0.9424	0.934	0.9357		0.7533	0.77	0.766		0.9167	0.9091	0.9038		0.6071	0.6032	0.6026
12.25		0.9446	0.9362	0.9388		0.7539	0.7703	0.7661		0.919	0.9118	0.9071		0.6065	0.6021	0.6023
12.5		0.9472	0.9395	0.9407		0.7537	0.7703	0.7666		0.9231	0.9146	0.91		0.606	0.6015	0.6022
12.75		0.9502	0.9415	0.9437		0.7539	0.7709	0.7671		0.9255	0.9175	0.9136		0.6051	0.6012	0.6017
13		0.9525	0.945	0.9467		0.7542	0.771	0.767		0.928	0.9198	0.9164		0.6049	0.6008	0.6008
13.25		0.9554	0.947	0.9495		0.7534	0.7708	0.766		0.9293	0.9217	0.9182		0.6043	0.5998	0.6001
13.5		0.9579	0.9495	0.9519		0.7538	0.7722	0.767		0.9324	0.9246	0.9217		0.6038	0.5996	0.6027
13.75		0.9608	0.9516	0.9538		0.7535	0.7716	0.7673		0.9343	0.9267	0.9237		0.6031	0.5995	0.5997
14		0.964	0.9545	0.9569		0.7539	0.7718	0.7674		0.9371	0.9292	0.9266		0.6031	0.599	0.5996
14.25		0.9662	0.9556	0.9596		0.7534	0.7723	0.7666		0.9383	0.9313	0.9281		0.6025	0.5987	0.599
14.5		0.9691	0.9586	0.9614		0.7537	0.7721	0.7674		0.9413	0.9328	0.9304		0.6023	0.5989	0.6001
14.75		0.9712	0.961	0.9636		0.7537	0.7725	0.7669		0.9428	0.9349	0.9323		0.6027	0.5986	0.5987
15		0.9737	0.963	0.9654		0.7536	0.7719	0.767		0.945	0.9364	0.9341		0.6019	0.5982	0.5984
15.25		0.9766	0.9652	0.9677		0.753	0.7725	0.7668		0.947	0.9388	0.9366		0.6019	0.5985	0.5981
15.5		0.9789	0.9676	0.9699		0.7532	0.773	0.7664		0.9485	0.941	0.9378		0.6021	0.5979	0.5982
15.75		0.981	0.9702	0.9721		0.7537	0.7725	0.7668		0.9505	0.943	0.939		0.6018	0.5977	0.5985
16		0.9837	0.9725	0.9743		0.753	0.7725	0.7666		0.9519	0.944	0.9404		0.6015	0.5978	0.5982
16.25		0.9856	0.975	0.9767		0.7532	0.7729	0.7665		0.954	0.9465	0.943		0.6016	0.5977	0.598
16.5		0.9884	0.9776	0.9795		0.7534	0.7727	0.7666		0.9548	0.9473	0.9436		0.6014	0.598	0.5974
16.75		0.9903	0.9796	0.9808		0.7525	0.7727	0.7665		0.957	0.9486	0.9461		0.6015	0.5984	0.5981
17		0.993	0.9823	0.9832		0.7531	0.7727	0.7664		0.958	0.9504	0.9472		0.6017	0.5979	0.5982
17.25		0.9944	0.9838	0.9851		0.7525	0.7729	0.7652		0.9588	0.9515	0.9484		0.6018	0.5978	0.5982
17.5		0.9969	0.9862	0.9873		0.7521	0.7734	0.7651		0.9602	0.9535	0.951		0.6021	0.5981	0.5981
17.75		0.9995	0.9882	0.9897		0.7516	0.7734	0.7651		0.9619	0.9547	0.9524		0.6016	0.5983	0.5981
18		1.002	0.9897	0.9919		0.7517	0.7734	0.7653		0.964	0.9561	0.9537		0.6016	0.599	0.5982
18.25		1.004	0.9918	0.9932		0.7514	0.7729	0.7652		0.9652	0.9572	0.955		0.6018	0.5994	0.5991
18.5		1.006	0.9946	0.9957		0.7517	0.7724	0.765		0.9661	0.959	0.9565		0.6019	0.5994	0.5994
18.75		1.009	0.9965	0.9974		0.7522	0.7725	0.7652		0.9678	0.9609	0.9571		0.6021	0.6	0.6002
19		1.011	0.9987	0.9996		0.7524	0.7727	0.7643		0.9691	0.9624	0.9588		0.6027	0.6	0.6009
19.25		1.013	1.001	1.002		0.752	0.7729	0.7639		0.9703	0.9634	0.9607		0.6027	0.6004	0.6011
19.5		1.016	1.003	1.004		0.7509	0.7729	0.7641		0.9727	0.9646	0.9625		0.6029	0.6015	0.6015
19.75		1.018	1.005	1.006		0.7515	0.772	0.7636		0.9739	0.9662	0.9633		0.6035	0.6012	0.603
20		1.02	1.006	1.008		0.7503	0.7726	0.763		0.9746	0.9669	0.9649		0.6036	0.6018	0.6026
20.25		1.023	1.007	1.01		0.7498	0.7724	0.7628		0.9763	0.9682	0.9667		0.6043	0.6029	0.6037
20.5		1.025	1.01	1.012		0.7491	0.7717	0.7626		0.9775	0.9697	0.9677		0.6045	0.6033	0.6046
20.75		1.027	1.011	1.014		0.7495	0.7722	0.7629		0.979	0.9707	0.969		0.6051	0.6044	0.6057
21		1.029	1.013	1.016		0.7491	0.7714	0.7632		0.9807	0.9722	0.9709		0.6058	0.605	0.6072
21.25		1.031	1.014	1.018		0.7493	0.7713	0.7628		0.9824	0.9735	0.9715		0.606	0.6052	0.6083
21.5		1.033	1.017	1.02		0.7494	0.7709	0.7626		0.9839	0.9749	0.9733		0.6069	0.606	0.6093
21.75		1.035	1.018	1.022		0.7489	0.7707	0.7617		0.9847	0.9758	0.9742		0.6083	0.6065	0.6102
22		1.037	1.02	1.023		0.7489	0.7704	0.7615		0.9862	0.9774	0.976		0.6087	0.6079	0.6113
22.25		1.039	1.022	1.025		0.7487	0.77	0.7614		0.9877	0.9787	0.9776		0.6096	0.609	0.6129
22.5		1.041	1.023	1.027		0.7483	0.7705	0.7613		0.9892	0.98	0.9786		0.6102	0.61	0.6143
22.75		1.043	1.025	1.028		0.7479	0.7702	0.7609		0.9906	0.9807	0.9802		0.6111	0.6113	0.6153
23		1.044	1.027	1.03		0.7472	0.7704	0.7602		0.9915	0.9822	0.9814		0.6122	0.6123	0.6163
23.25		1.046	1.028	1.032		0.7469	0.7701	0.7601		0.9927	0.9835	0.9832		0.6136	0.6136	0.6178

## Sheet: Fig. 3F
Quantitative data for growth curves shown in Fig. 3F
			Average absorbance					Standard deviation
	Time (h)		W303a		ulp1-mt			W303a		ulp1-mt
			DMSO	1,10-phen	DMSO	1,10-phen		DMSO	1,10-phen	DMSO	1,10-phen
	0		0.114167	0.1108	0.09868	0.09752		0.00540123	0.00210713	0.00150293	0.00151327
	0.25		0.10564	0.1071	0.106667	0.1073		0.0127896	0.00199249	0.00262742	0.00180278
	0.5		0.118533	0.1182	0.106067	0.1106		0.00369504	0.00113578	0.00519262	0.00202978
	0.75		0.130067	0.126067	0.1079	0.116		0.00145717	0.00172143	0.00365923	0.00317648
	1		0.1423	0.140233	0.1151	0.121967		0.0029	0.00292632	0.00257099	0.00217332
	1.25		0.160533	0.157233	0.1222	0.1285		0.00452806	0.00267644	0.00478226	0.00251197
	1.5		0.1787	0.175467	0.1288	0.135133		0.0036756	0.00309246	0.00381182	0.00454569
	1.75		0.201367	0.196467	0.138933	0.145633		0.00595427	0.0037072	0.00446356	0.00461122
	2		0.2252	0.219	0.1526	0.159533		0.00556507	0.00376431	0.00370405	0.00587906
	2.25		0.251833	0.243867	0.168733	0.176633		0.00749689	0.0035019	0.00400666	0.00635164
	2.5		0.281767	0.270667	0.186467	0.195533		0.00933292	0.00441173	0.00458294	0.00690604
	2.75		0.314	0.302233	0.205333	0.214067		0.0117554	0.00293655	0.00510523	0.00717658
	3		0.3507	0.338267	0.227633	0.2372		0.0109531	0.00629788	0.00561278	0.00635531
	3.25		0.391367	0.375967	0.252733	0.2623		0.0119976	0.00695797	0.00529182	0.00687241
	3.5		0.435333	0.4182	0.279433	0.2888		0.0125544	0.00697352	0.00626285	0.00787147
	3.75		0.4824	0.463967	0.308667	0.317667		0.0121606	0.00786914	0.00676042	0.00842872
	4		0.530533	0.511367	0.3388	0.349		0.0128897	0.00787041	0.00751798	0.00892861
	4.25		0.579633	0.559333	0.371467	0.382233		0.0124227	0.00816415	0.00736569	0.00992186
	4.5		0.6263	0.605967	0.407067	0.418033		0.012105	0.00703231	0.00718633	0.0109258
	4.75		0.666233	0.6485	0.4447	0.455067		0.0114374	0.00668132	0.00773111	0.011443
	5		0.700033	0.6848	0.482833	0.493667		0.0107705	0.00669552	0.00755667	0.0118023
	5.25		0.7283	0.714933	0.522933	0.5342		0.0102132	0.00681567	0.00827305	0.0129395
Treatment	5.5		0.752333	0.7677	0.5937	0.578833		0.0172877	0.00567891	0.0166334	0.00626126
	5.75		0.746867	0.7791	0.611	0.593733		0.0183015	0.00560268	0.0179886	0.003139
	6		0.761067	0.791867	0.6462	0.612167		0.0161531	0.00542433	0.0180602	0.00316439
	6.25		0.773267	0.799633	0.6812	0.623667		0.0133448	0.00658357	0.0161892	0.00321299
	6.5		0.7902	0.800867	0.7146	0.628733		0.0113027	0.00657368	0.0151502	0.00305669
	6.75		0.805533	0.7991	0.739967	0.63		0.0115001	0.00714213	0.0148072	0.00284781
	7		0.820433	0.794667	0.761367	0.630467		0.0103713	0.00666133	0.0145056	0.00306649
	7.25		0.832733	0.7891	0.778467	0.628533		0.00951753	0.00706824	0.0127594	0.00326241
	7.5		0.843367	0.783533	0.7939	0.625967		0.008903	0.00655159	0.0127047	0.00294845
	7.75		0.852867	0.778133	0.806833	0.623633		0.00879223	0.00705502	0.0122517	0.00291433
	8		0.861267	0.774433	0.818267	0.621033		0.00793494	0.00696587	0.01195	0.00262742
	8.25		0.869133	0.771333	0.828367	0.619667		0.0068792	0.00723418	0.0106025	0.00285365
	8.5		0.8763	0.768633	0.837033	0.618567		0.00682862	0.00739008	0.0106101	0.00261024
	8.75		0.8827	0.7668	0.845467	0.617567		0.00608276	0.00762102	0.0102163	0.0026839
	9		0.8888	0.7657	0.853733	0.616333		0.00563471	0.00763741	0.0094511	0.00262742
	9.25		0.893833	0.764233	0.860167	0.615033		0.00535195	0.00766312	0.0095469	0.00241316
	9.5		0.898633	0.7636	0.866467	0.6138		0.00508462	0.00747195	0.00900685	0.003005
	9.75		0.903433	0.763067	0.873033	0.612733		0.00508068	0.00799521	0.00879564	0.00267644
	10		0.908567	0.762767	0.8782	0.6114		0.0052653	0.00795885	0.00778909	0.00298161
	10.25		0.913033	0.762833	0.8832	0.610333		0.00589604	0.00806494	0.00764918	0.00254231
	10.5		0.917033	0.762533	0.887267	0.609267		0.00565715	0.00823974	0.0075798	0.00259679
	10.75		0.921533	0.7627	0.8922	0.608533		0.00573614	0.00786193	0.00706329	0.00248261
	11		0.925233	0.762733	0.896267	0.6079		0.00629471	0.00809032	0.00709953	0.00235797
	11.25		0.928833	0.7629	0.899767	0.606767		0.00623645	0.00852819	0.006812	0.00273191
	11.5		0.9318	0.762833	0.903133	0.605867		0.0058643	0.00808723	0.00660101	0.00265016
	11.75		0.934533	0.7631	0.906767	0.605167		0.00480139	0.00848587	0.00698164	0.00220303
	12		0.937367	0.7631	0.909867	0.6043		0.0044411	0.00871952	0.00648408	0.00244336
	12.25		0.939867	0.763433	0.912633	0.603633		0.00430039	0.008519	0.00599361	0.00248462
	12.5		0.942467	0.763533	0.9159	0.603233		0.00414287	0.00871455	0.00664605	0.00242143
	12.75		0.945133	0.763967	0.918867	0.602667		0.00452364	0.00892263	0.00606658	0.00212211
	13		0.948067	0.764067	0.9214	0.602167		0.00393234	0.00877572	0.00596322	0.00236714
	13.25		0.950633	0.7634	0.923067	0.6014		0.00431316	0.00898666	0.0056748	0.00251595
	13.5		0.9531	0.764333	0.926233	0.602033		0.00432666	0.00948543	0.00553384	0.00217792
	13.75		0.9554	0.764133	0.928233	0.600767		0.00480416	0.00945639	0.00546382	0.0020232
	14		0.958467	0.764367	0.930967	0.600567		0.00493997	0.00932756	0.00546839	0.00221435
	14.25		0.960467	0.7641	0.932567	0.600067		0.00535288	0.00969484	0.00521664	0.00211266
	14.5		0.963033	0.7644	0.934833	0.600433		0.00543722	0.00955981	0.00572742	0.00172434
	14.75		0.965267	0.764367	0.936667	0.6		0.00530031	0.00965263	0.00546839	0.0023388
	15		0.967367	0.764167	0.9385	0.5995		0.00561456	0.0094733	0.00574543	0.00208087
	15.25		0.969833	0.7641	0.9408	0.5995		0.00599194	0.0100265	0.00548088	0.00208806
	15.5		0.972133	0.7642	0.942433	0.5994		0.00597188	0.0100817	0.00549212	0.00234307
	15.75		0.974433	0.764333	0.944167	0.599333		0.0057657	0.00963967	0.00583809	0.00217332
	16		0.976833	0.764033	0.945433	0.599167		0.00601443	0.0100002	0.00588246	0.0020306
	16.25		0.9791	0.7642	0.947833	0.5991		0.00569298	0.0100494	0.00561991	0.00217025
	16.5		0.981833	0.764233	0.948567	0.598933		0.0057657	0.00986526	0.00570643	0.00215716
	16.75		0.983567	0.7639	0.950567	0.599333		0.00586202	0.0103479	0.00570993	0.00188237
	17		0.986167	0.764067	0.951867	0.599267		0.00593492	0.0100062	0.00554737	0.00211266
	17.25		0.987767	0.763533	0.9529	0.599267		0.00578129	0.0103016	0.00533948	0.00220303
	17.5		0.990133	0.763533	0.9549	0.599433		0.00588586	0.0107361	0.0047571	0.0023094
	17.75		0.992467	0.763367	0.956333	0.599333		0.00613705	0.0110029	0.00495614	0.00196554
	18		0.994533	0.763467	0.957933	0.5996		0.00655922	0.0109656	0.00538919	0.00177764
	18.25		0.996333	0.763167	0.959133	0.6001		0.00667633	0.0108933	0.00536781	0.00147986
	18.5		0.998767	0.763033	0.960533	0.600233		0.00628835	0.0104892	0.00498029	0.00144338
	18.75		1.00097	0.7633	0.961933	0.600767		0.00697161	0.0102825	0.00542433	0.00115902
	19		1.0031	0.763133	0.963433	0.6012		0.00685638	0.0102002	0.00522717	0.00137477
	19.25		1.00533	0.762933	0.9648	0.6014		0.00665833	0.0104835	0.00495076	0.00117898
	19.5		1.00767	0.762633	0.9666	0.601967		0.00723418	0.0110731	0.00538609	0.00080829
	19.75		1.00967	0.762367	0.9678	0.602567		0.00723418	0.0103055	0.00547814	0.00120968
	20		1.01133	0.761967	0.9688	0.602667		0.00757188	0.0111859	0.00512152	0.00090185
	20.25		1.01333	0.761667	0.9704	0.603633		0.0085049	0.0113425	0.0051643	0.000702377
	20.5		1.01567	0.761133	0.971633	0.604133		0.00814453	0.0113712	0.00517816	0.000723418
	20.75		1.01733	0.761533	0.9729	0.605067		0.0085049	0.0114115	0.0053507	0.000650641
	21		1.01933	0.761233	0.9746	0.606		0.0085049	0.0112793	0.00532259	0.00111355
	21.25		1.021	0.761133	0.9758	0.6065		0.00888819	0.0110943	0.00580259	0.00160935
	21.5		1.02333	0.760967	0.977367	0.6074		0.0085049	0.0108427	0.00571431	0.00170587
	21.75		1.025	0.760433	0.978233	0.608333		0.00888819	0.0109551	0.00565715	0.00185023
	22		1.02667	0.760267	0.979867	0.6093		0.00907377	0.0108029	0.00552932	0.00177764
	22.25		1.02867	0.760033	0.981333	0.6105		0.00907377	0.0107156	0.00554106	0.0021
	22.5		1.03033	0.760033	0.9826	0.6115		0.00945163	0.0111541	0.00575847	0.00242693
	22.75		1.032	0.759667	0.983833	0.612567		0.00964365	0.011201	0.00586544	0.00236925
	23		1.03367	0.759267	0.985033	0.6136		0.00907377	0.0116281	0.00561456	0.0023388
	23.25		1.03533	0.759033	0.986467	0.615		0.00945163	0.0116367	0.00540031	0.00242487
