# Supplementary material for: 1,10-phenanthroline inhibits sumoylation and reveals that yeast SUMO modifications are highly transient
Source: EMBO Rep. 2024 Jan 5;25(1):68–81. doi: 10.1038/s44319-023-00010-8 (PMC10897377; doi:10.1038/s44319-023-00010-8)
Supplement: Supplementary file 6 — Source Data Fig. 4 [file 44319_2023_10_MOESM6_ESM.zip]

Archive with 6 entries (6 files):
- Figure 4/4A.tif
- Figure 4/4B.tif
- Figure 4/4C.tif
- Figure 4/4D.tif
- Figure 4/4E.tif
- Figure 4/4F.tif
